# Supplementary material for: Characterization of RNA content in individual phase-separated coacervate microdroplets
Source: Nat Commun. 2022 May 12;13:2626. doi: 10.1038/s41467-022-30158-1 (PMC9098875; doi:10.1038/s41467-022-30158-1)
Supplement: Supplementary file 4 — Supplementary Data 1 [file 41467_2022_30158_MOESM4_ESM.zip › SD1.csv]

Biotype	TPM_droplet_paired	TPM_input_paired
lncRNA	2042.42	3106.28
misc_RNA	23597	32786.98
Mt_rRNA	29101.44	68021.33
polymorphic_pseudogene	NA	2.77
processed_pseudogene	2007.75	2264.99
protein_coding	585526.56	618890.25
pseudogene	837.41	1050.18
ribozyme	639.57	NA
rRNA	349782.88	270291.69
snRNA	764.33	NA
TEC	144.79	825.89
transcribed_processed_pseudogene	1425.07	182.11
transcribed_unitary_pseudogene	33.83	29.59
transcribed_unprocessed_pseudogene	142.26	150.75
unitary_pseudogene	NA	15.32
unprocessed_pseudogene	3870.8	2364.69
