# Supplementary material for: Characterization of RNA content in individual phase-separated coacervate microdroplets
Source: Nat Commun. 2022 May 12;13:2626. doi: 10.1038/s41467-022-30158-1 (PMC9098875; doi:10.1038/s41467-022-30158-1)
Supplement: Supplementary file 6 — Supplementary Data 3 [file 41467_2022_30158_MOESM6_ESM.zip]

Archive with 3 entries (2 files):
- SD3.csv
- __MACOSX/
- __MACOSX/._SD3.csv
