# Supplementary material for: Characterization of RNA content in individual phase-separated coacervate microdroplets
Source: Nat Commun. 2022 May 12;13:2626. doi: 10.1038/s41467-022-30158-1 (PMC9098875; doi:10.1038/s41467-022-30158-1)
Supplement: Supplementary file 6 — Supplementary Data 3 [file 41467_2022_30158_MOESM6_ESM.zip › SD3.csv]

Motifs	Sequence (5´ - 3´)
Motif 1	CCYGCCUCRGCCUCCCRARKWGCUGGGAUUACAGGCGYGMGCCACCACRC
RC Motif1	GYGUGGUGGCKCRCGCCUGUAAUCCCAGCWMYUYGGGAGGCYGAGGCRGG
Scr Motif1	ACCGRWGCYGRCCAUCACCCGGCGRUCACKACUGAMCUCYCGUGCCRGCG
RC of Scr Motif1	CGCYGGCUCGRGUGKUCUGUMGUGUYCGCCGGGUGUUGGYCRGCWYCGGU
